# Supplementary material for: Activation of Insulin Gene Expression via Transfection of a CRISPR/dCas9a System Using Magnetic Peptide-Imprinted Nanoparticles
Source: Pharmaceutics. 2023 Apr 21;15(4):1311. doi: 10.3390/pharmaceutics15041311 (PMC10144049; doi:10.3390/pharmaceutics15041311)
Supplement: Supplementary file 1 [file pharmaceutics-15-01311-s001.zip]

Archive with 1 entries (1 files):
- pharmaceutics-2332520-supplementary.pdf
